# Supplementary material for: Au Nanoparticles (NPs) Decorated Co Doped ZnO Semiconductor (Co400-ZnO/Au) Nanocomposites for Novel SERS Substrates
Source: Biosensors (Basel). 2022 Dec 8;12(12):1148. doi: 10.3390/bios12121148 (PMC9775326; doi:10.3390/bios12121148)
Supplement: Supplementary file 1 [file biosensors-12-01148-s001.zip]

Archive with 1 entries (1 files):
- biosensors-2035793-supplementary.pdf
